# Supplementary material for: Incidence and risk factors of infertility among couples who desire a first and second child in Shanghai, China: a facility-based prospective cohort study
Source: Reprod Health. 2022 Jul 8;19:155. doi: 10.1186/s12978-022-01459-x (PMC9270756; doi:10.1186/s12978-022-01459-x)
Supplement: Supplementary file 1 — Additional file 1: Table S1. Multi-collinearity analysis between independent variables included in the regression models. [file 12978_2022_1459_MOESM1_ESM.xlsx]

## Sheet: Sheet1
Table S1 Multi-collinearity analysis between independent variables included in the regression models
	VIFa
Age , women	1.014
BMI，women	1.03
Menstrual cycle	1.02
Menstrual duration	1.034
Leiomyoma	1.041
Endometrial polyps	1.025
PCOS	1.052
Endometriosis	1.04
Salpingostomy	1.025
Chlamydia genitalium, women	1.005
BMI, body mass index; PCOS, polycystic ovarian syndrome; AOR, adjusted odds ratio; CI, confidence interval;
aVIF, variance inflation factor
Durbin-Watson = 1.849
